# Supplementary material for: Alkyl N-Benzylthiocarbamates, the First Copper(II) Ion-Chelating Tyrosinase Inhibitors with a Thiocarbamate Group and ROS-Scavenging Activity, Exhibit Different Inhibitory Activities Depending on the Origin of Tyrosinase
Source: Antioxidants (Basel). 2025 Dec 26;15(1):39. doi: 10.3390/antiox15010039 (PMC12837751; doi:10.3390/antiox15010039)
Supplement: Supplementary file 1 [file antioxidants-15-00039-s001.zip]

Archive with 1 entries (1 files):
- antioxidants-4028886-supplementary.pdf
